# Supplementary material for: Exome-based cancer predisposition gene testing can provide a genetic diagnosis for individuals with heterogeneous tumor phenotypes
Source: Eur J Hum Genet. 2025 Feb 20;33(6):803–9. doi: 10.1038/s41431-025-01814-z (PMC12185683; doi:10.1038/s41431-025-01814-z)
Supplement: Supplementary file 2 — Supplementary Table 1: Overview of the phenotypic information of individuals who developed multiple primary tumors [file 41431_2025_1814_MOESM2_ESM.xlsx]

## Sheet: Supplementary Table 1
Supplementary Table 1: Overview of the phenotypic information of individuals who developed multiple primary tumors
Patient ID	Sex	Malignancies (details, age)a	Pre-malignancies (details, age)a	Benign Lesions (details, age)a	Other clinical features	Age at first tumor diagnosis	Age at first malignant tumor diagnosis	Number of all tumors (all)	Number of malignant tumors	Number of pre-malignant tumors	Number of benign tumors	gPV identified in MPT(WES) study	Context WES analysis
UPN142	Female	BC(27); Mel(39); TC(papillary, 44)	NR	NR	NR	27	27	3	3	0	0		Research
UPN069	Female	BC(29); Cx(32)	NR	Sk(BCC, 37, 40, 41, 48)*	NR	29	29	6	2	0	4		Diagnostic
UPN118	Female	BC(42, 70)	NR	NR	Macrocephaly; Acral keratose	42	42	2	2	0	0		Research
UPN120	Female	BC(43)	NR	Thyroid adenoma	Macrocephaly	43	43	2	1	0	1		Research
UPN116	Female	BC(43)	NR	Lipomas; Goiter; Hemangioma	NR	43	43	4	1	0	3		Research
UPN157	Female	BC(44); CRC(50)	NR	NR	NR	44	44	2	2	0	0		Research
UPN159	Female	BC(44); Ki(48)	NR	NR	NR	44	44	2	2	0	0		Research
UPN156	Female	BC(44); TC(45)	NR	Sk(BCC, 33)*	NR	33	44	3	2	0	1		Research
UPN133	Female	BC(45); EC(adca, 46)	NR	Atypical breast fibroadenoma(33); Bra(meningioma, 46); Pancreas tumor(cystadenoma, 47)	NR	33	45	5	2	0	3	PTEN	Research
UPN139	Female	BC(49); TC(papillary, 51); CRC(53)	NR	Pituitary adenoma(49)	NR	49	49	4	3	0	1		Research
UPN121	Female	BC(50); EC(51)	NR	Bra(meningioma, 57); Lipomas	Macrocephaly	50	50	4	2	0	2		Research
UPN125	Female	BC(53, 56)	NR	NR	Macrocephaly	53	53	2	2	0	0		Research
UPN145	Female	BC(54, 69, 72); TC(68)	NR	NR	NR	54	54	4	4	0	0		Research
UPN100	Female	BC(ductal, 40); EsC(53)	NR	NR	NR	40	40	2	2	0	0		Diagnostic
UPN083	Female	BC(infiltrating ductal, 46); TC(medulary, 46)	NR	NR	Microcephaly	46	46	2	2	0	0		Diagnostic
UPN029	Female	BC(right, ductal, 28); Ki(left, renal cell carcinoma, 32)	NR	NR	NR	28	28	2	2	0	0		Diagnostic
UPN130	Female	CRC(38, 68); OvC(serous cystadenocarcinoma, 68)	NR	NR	NR	38	38	3	3	0	0		Research
UPN093	Female	CRC(adca, 55); BC(left, lobular, 62)	NR	Pol(x11-100, 55)	NR	55	55	3	2	0	1		Diagnostic
UPN079	Female	CRC(sigmoid, 24); BC(left, lobular, 44)	NR	NR	NR	24	24	2	2	0	0		Diagnostic
UPN144	Female	Cx(19); BC(53)	NR	Breast fibroadenoma	NR	19	19	3	2	0	1		Research
UPN086	Female	Cx(27); Mo(SCC, 35, 51)	NR	Schwannoma(24)	NR	24	27	4	3	0	1		Diagnostic
UPN134	Female	EC(adca, 28); TC(papillary, 30)	NR	NR	NR	28	28	2	2	0	0		Research
UPN028	Female	EC(endometrioid, adca, 46); OvC(right, adca)46; BC(right, ductal, 46)	NR	NR	NR	46	46	3	3	0	0		Diagnostic
UPN102	Female	HnN(40); OrC(40); EsC(49)	NR	NR	NR	40	40	3	3	0	0	FANCM	Diagnostic
UPN141	Female	Ki(papillary, 40); BC(triple negative, 50)	NR	Spitz nevus(41)	NR	40	40	3	2	0	1		Research
UPN031	Female	Ki(papillary, 45); Mel(61, 67, 74); BC(left, ductal, 63); TC(papillary, 69); BC(right, adca, 72)	NR	Pol(53, 74); Vocal cord polyp(41); Uterine leiomyoma(71)	NR	41	45	11	7	0	4		Diagnostic
UPN095	Female	LC(multifocal 6x,54); LC(57)	NR	NR	NR	54	54	2	2	0	0		Diagnostic
UPN081	Female	Ly(Hodgkin, 26)	NR	Pol(x11-100, 51); Pol(x11-100, 54)	NR	26	26	3	1	0	2		Diagnostic
UPN084	Female	Ly(non-Hodgkin, 11); Mel(43, 44)	NR	Solitary fibrous tumor(hemangiopericytoma, 45)	NR	11	11	4	3	0	1		Diagnostic
UPN072	Female	Mel(43); CRC(rectum, adca, 54)	NR	Sk(BCC, 42)*	NR	42	43	3	2	0	1		Diagnostic
UPN1163	Female	Mel(46); BC(left, ductal, 49); LC(SCC, 56)	NR	Pol(x1-10, LGD, 53); Sk(BCC, 47)*	NR	46	46	5	3	0	2		Diagnostic
UPN155	Female	Mel(48)	NR	Breast fibroadenomas	Macrocephaly	48	48	2	1	0	1		Research
UPN143	Female	Mel(49); EC(adca); OvC(borderline cancer); TC(papillary, 50)	NR	Vertebral angiomas(54); Angiomas of the skin	NR	49	49	6	4	0	2		Research
UPN034	Female	Mel(51); Ki(right, 54); LC(60)	NR	Pol(TA, 59)	NR	51	51	4	3	0	1		Diagnostic
UPN027	Female	Mo(SCC, 33, 35 x2, 41); BC(left, 36)	NR	NR	NR	33	33	5	5	0	0		Diagnostic
UPN103	Female	Neuroblastoma(2)	NR	Spinal neurofibroma(21)	NR	2	2	2	1	0	1		Diagnostic
UPN135	Female	Neurofibrosarcoma(43); BC(53)	NR	Enchondroma(55)	NR	43	43	3	2	0	1		Research
UPN077	Female	OvC(21); BC(56)	NR	NR	NR	21	21	2	2	0	0		Diagnostic
UPN232	Female	OvC(43); Mel(55, 72, 74); TC(papillary, 60); Ly(60); LC(adca, 62); Sarcoma(soft tissue, 79)	NR	Sk(BCC, 60)*	NR	43	43	9	8	0	1	POT1	Diagnostic
UPN099	Female	OvC(adca, 57); EC(endometrioid ,adca, 57); TC(papillary, 57)	NR	NR	NR	57	57	3	3	0	0		Diagnostic
UPN080	Female	Parathyroid gland(30)	NR	Adr(PCC, 30)	NR	30	30	2	1	0	1		Diagnostic
UPN131	Female	Peripheral nerve sarcoma(32)	NR	Dorsal neurofibroma(18); Pilocytic astrocytoma(18); Histiocytoma(26); Giant cell tumor of soft tissue(27)	NR	18	32	5	1	0	4		Research
UPN030	Female	TC(20) and TC(metastasis, 39); BC(40)	NR	NR	NR	20	20	2	2	0	0		Diagnostic
UPN160	Female	TC(25); BC(56)	NR	Sk(BCC, 55)*	NR	25	25	3	2	0	1		Research
UPN161	Female	TC(35)	NR	Tongue papilloma	Acral keratose	35	35	2	1	0	1		Research
UPN152	Female	TC(44); BC(45)	NR	NR	NR	44	44	2	2	0	0		Research
UPN126	Female	TC(48); BC(right, 51)	DCIS(left, 51)	Thyroid nodules; Breast fibroadenomas; Multiple neurofibromas	Cafe-au lait spots	48	48	6	2	1	3	NF1	Research
UPN117	Female	TC(52); BC(58)	NR	Lipomas(x 3); Goiter; Sk(BCC, 48)*	NR	52	52	7	2	0	5		Research
UPN132	Female	TC(papillary, 23); Mel(32); BC(38)	NR	NR	NR	23	23	3	3	0	0		Research
UPN127	Female	TC(papillary, 35)	NR	Schwannoma(46); Sk(BCC, 52)*; Bra(multiple meningiomas, 48); Multiple cavernomas(48); Neuroma(48); Recurrent pleomorphic adenoma(52)	NR	35	35	7	1	0	6		Research
UPN008	Female	TC(papillary, 53); EC(endometrioid and small cell, 53); BC(invasive NST, 54); UCC (poorly differentiated, 62)	CIS-AD (intramucosal signet ring cell, 54)	Pol(TAL, 53, 54, 55, 57, x2 64); Nevi naevocellularis(54)	NR	53	53	12	4	1	7	CHEK2	Diagnostic
UPN071	Female	TC(papillary, 58)	NR	Pol(adenoma, 57, 60)	NR	57	58	3	1	0	2		Diagnostic
UPN107	Male	BC(51)	NR	Lipoma	NR	51	51	2	1	0	1		Research
UPN114	Male	BlC(49); CRC(63)	NR	Pol(63)	Macrocephaly	49	49	3	2	0	1	RECQL4	Research
UPN138	Male	CRC(47); BC(52); PC(63); CLL(72)	NR	NR	NR	47	47	4	4	0	0		Research
UPN009	Male	CRC(coecum, adca, 64); CRC(rectosigmoid adca, 64)	NR	Lipoma(63); Trichilemmoma(39); Pol(TAL, 64)	NR	39	64	5	2	0	3	CHEK2	Research
UPN026	Male	EsC(adca, 48); Ki(clear cell sarcoma, 48)	NR	NR	NR	48	48	2	2	0	0		Diagnostic
UPN129	Male	Gastric cancer(diffuse, 36); PaC(medullary, 50)	NR	NR	NR	36	36	2	2	0	0		Research
UPN162	Male	Ki(46)	NR	Breast angiolipoma	NR	46	46	2	1	0	1		Research
UPN082	Male	Ki(papillary, 43); TC(papillary, multifocal, 56)	NR	Adr(PCC, 55)	NR	43	43	3	2	0	1		Diagnostic
UPN085	Male	Ly(27)	NR	Pol(x11-100, juvenile, 28)	NR	27	27	2	1	0	1		Diagnostic
UPN136	Male	Ly(Hodgkin, 7); Mel(30); TC(papillary, 40)	NR	Vesical papilloma(31); Sk(BCC, 37)*; Pol(hyperplastic)	NR	7	7	6	3	0	3		Research
UPN035	Male	Mel(42, 52, 60); LC(SCC, 54); Bra(pituitary, 59); Adr(endocrine, 59)	NR	Pol(hyperplastic, 57)	NR	42	42	7	6	0	1		Diagnostic
UPN001	Male	Mel(43); TC(papillary, 49); CRC(sigmoid serrated adca, 60); CLL(64); PC(67); Skin(SCC, 67)	Dysplastic nevi skin(40); Essential thrombocythemia(59); Bowen's disease(66)	Hemangioma skin(37); Sk(BCC, 43, 51, 66)*; Lipoma subcutis(53); Pol(x3 TAL, x1 SSL, 64); Nevi naevocellularis(37, 38, 44)	NR	37	43	18	6	3	9	CHEK2	Diagnostic
UPN137	Male	Mel(44)	NR	Schwannoma(52); Neurofibroma(x 2, 52)	NR	44	44	4	1	0	3		Research
UPN128	Male	Mel(48, 49), PaC(adca, 50)	NR	NR	NR	48	48	3	3	0	0		Research
UPN140	Male	Mel(53); TC(papillary, 55); PC(55)	NR	Renal oncocytoma(53)	NR	53	53	4	3	0	1		Research
UPN090	Male	Mel(63); PC(64); LC(70)	NR	NR	NR	63	63	3	3	0	0	HOXB13	Diagnostic
UPN078	Male	PGC(31)	NR	Adr(PCC, 51)	Acromegaly	31	31	2	1	0	1	MAX	Diagnostic
UPN032	Male	TC(papillary, 30)	NR	Bra(craniopharyngioma, 5); Bra(meningioma, 29)	NR	5	30	3	1	0	2		Diagnostic
UPN070	Male	TC(papillary, multifocal, 32); Skin(dermatofibsarcoma, 32)	NR	Blood(plasmacytoma, 32)	NR	32	32	3	2	0	1		Diagnostic
UPN025	Male	Te(30); TC(papillary, 33)	NR	NR	NR	30	30	2	2	0	0		Diagnostic
anumber in the brackets denotes the age when tumor/cancer occured
Abbreviations: Mel, melanoma; TC, thyroid cancer; CRC, colorectal cancer; BC, breast cancer; EC, endometrial cancer; PC, prostate cancer; Ki, kidney cancer; CLL, chronic lymphocytic leukemia; SCC, squamous cell carcinoma; UCC, urothelial carcinoma; EsC, esophageal carcinoma; OrC, oropharyngeal carcinoma; Mo, mouth cancer; OvC, ovarian carcinoma; Cx, cervical cancer; Ly, lymphoma; LC, lung cancer;…
*counted as benign due to its benign behavior, but it is a malignant tumor
