# Supplementary material for: Exome-based cancer predisposition gene testing can provide a genetic diagnosis for individuals with heterogeneous tumor phenotypes
Source: Eur J Hum Genet. 2025 Feb 20;33(6):803–9. doi: 10.1038/s41431-025-01814-z (PMC12185683; doi:10.1038/s41431-025-01814-z)
Supplement: Supplementary file 3 — Supplementary Table 2: Cancer-predisposing genes tested in this study [file 41431_2025_1814_MOESM3_ESM.xlsx]

## Sheet: Supplementary Table 2
Supplementary Table 2: Cancer-predisposing genes tested in this study
Gene name	Source1	Source2	AD/AR/XL
AMH	Radboudumc hereditary cancer gene list DG 3.6.0		AR
AMHR2	Radboudumc hereditary cancer gene list DG 3.6.0		AR
BLM	Radboudumc hereditary cancer gene list DG 3.6.0	Genomics England PanelApp	AR
CD27	Radboudumc hereditary cancer gene list DG 3.6.0		AR
CD70	Radboudumc hereditary cancer gene list DG 3.6.0		AR
CTC1	Radboudumc hereditary cancer gene list DG 3.6.0	Genomics England PanelApp	AR
DDB2	Radboudumc hereditary cancer gene list DG 3.6.0	Genomics England PanelApp	AR
DDX11	Radboudumc hereditary cancer gene list DG 3.6.0		AR
DIS3L2	Radboudumc hereditary cancer gene list DG 3.6.0	Genomics England PanelApp	AR
DNAJC21	Radboudumc hereditary cancer gene list DG 3.6.0	Genomics England PanelApp	AR
ERCC1	Radboudumc hereditary cancer gene list DG 3.6.0	Genomics England PanelApp	AR
ERCC2	Radboudumc hereditary cancer gene list DG 3.6.0	Genomics England PanelApp	AR
ERCC3	Radboudumc hereditary cancer gene list DG 3.6.0	Genomics England PanelApp	AR
ERCC4	Radboudumc hereditary cancer gene list DG 3.6.0	Genomics England PanelApp	AR
ERCC5	Radboudumc hereditary cancer gene list DG 3.6.0	Genomics England PanelApp	AR
ERCC6	Radboudumc hereditary cancer gene list DG 3.6.0		AR
FANCA	Radboudumc hereditary cancer gene list DG 3.6.0	Genomics England PanelApp	AR
FANCB	Radboudumc hereditary cancer gene list DG 3.6.0	Genomics England PanelApp	AR
FANCC	Radboudumc hereditary cancer gene list DG 3.6.0	Genomics England PanelApp	AR
FANCD2	Radboudumc hereditary cancer gene list DG 3.6.0	Genomics England PanelApp	AR
FANCE	Radboudumc hereditary cancer gene list DG 3.6.0	Genomics England PanelApp	AR
FANCF	Radboudumc hereditary cancer gene list DG 3.6.0	Genomics England PanelApp	AR
FANCG	Radboudumc hereditary cancer gene list DG 3.6.0	Genomics England PanelApp	AR
FANCI	Radboudumc hereditary cancer gene list DG 3.6.0	Genomics England PanelApp	AR
FANCL	Radboudumc hereditary cancer gene list DG 3.6.0	Genomics England PanelApp	AR
FANCM	Radboudumc hereditary cancer gene list DG 3.6.0	Genomics England PanelApp	AR
G6PC3	Radboudumc hereditary cancer gene list DG 3.6.0		AR
GRHL2	Radboudumc hereditary cancer gene list DG 3.6.0		AR
HAVCR2	Radboudumc hereditary cancer gene list DG 3.6.0		AR
HAX1	Radboudumc hereditary cancer gene list DG 3.6.0	Genomics England PanelApp	AR
ITK	Radboudumc hereditary cancer gene list DG 3.6.0	Genomics England PanelApp	AR
LIG4	Radboudumc hereditary cancer gene list DG 3.6.0	Genomics England PanelApp	AR
MAD2L2	Radboudumc hereditary cancer gene list DG 3.6.0	Genomics England PanelApp	AR
MBD4	Radboudumc hereditary cancer gene list DG 3.6.0	Genomics England PanelApp	AR
MCM8	Radboudumc hereditary cancer gene list DG 3.6.0		AR
MCM9	Radboudumc hereditary cancer gene list DG 3.6.0		AR
MPL	Radboudumc hereditary cancer gene list DG 3.6.0		AR
MRE11	Radboudumc hereditary cancer gene list DG 3.6.0		AR
MSH3	Radboudumc hereditary cancer gene list DG 3.6.0	Genomics England PanelApp	AR
MUTYH	Radboudumc hereditary cancer gene list DG 3.6.0	Genomics England PanelApp	AR
NBN	Radboudumc hereditary cancer gene list DG 3.6.0	Genomics England PanelApp	AR
NHP2	Radboudumc hereditary cancer gene list DG 3.6.0	Genomics England PanelApp	AR
NOP10	Radboudumc hereditary cancer gene list DG 3.6.0	Genomics England PanelApp	AR
NTHL1	Radboudumc hereditary cancer gene list DG 3.6.0	Genomics England PanelApp	AR
POLH	Radboudumc hereditary cancer gene list DG 3.6.0	Genomics England PanelApp	AR
PRF1	Radboudumc hereditary cancer gene list DG 3.6.0	Genomics England PanelApp	AR
RAD50	Radboudumc hereditary cancer gene list DG 3.6.0		AR
RECQL4	Radboudumc hereditary cancer gene list DG 3.6.0	Genomics England PanelApp	AR
RMRP	Radboudumc hereditary cancer gene list DG 3.6.0	Genomics England PanelApp	AR
SLX4	Radboudumc hereditary cancer gene list DG 3.6.0	Genomics England PanelApp	AR
TG	Radboudumc hereditary cancer gene list DG 3.6.0	Genomics England PanelApp	AR
TRIM37	Radboudumc hereditary cancer gene list DG 3.6.0	Genomics England PanelApp	AR
TRIP13	Radboudumc hereditary cancer gene list DG 3.6.0	Genomics England PanelApp	AR
USB1	Radboudumc hereditary cancer gene list DG 3.6.0		AR
WRAP53	Radboudumc hereditary cancer gene list DG 3.6.0	Genomics England PanelApp	AR
WRN	Radboudumc hereditary cancer gene list DG 3.6.0	Genomics England PanelApp	AR
XPA	Radboudumc hereditary cancer gene list DG 3.6.0	Genomics England PanelApp	AR
XPC	Radboudumc hereditary cancer gene list DG 3.6.0	Genomics England PanelApp	AR
NYNRIN		Genomics England PanelApp	AR
ACD	Radboudumc hereditary cancer gene list DG 3.6.0	Genomics England PanelApp	AD/AR
ATM	Radboudumc hereditary cancer gene list DG 3.6.0	Genomics England PanelApp	AD/AR
ATR	Radboudumc hereditary cancer gene list DG 3.6.0	Genomics England PanelApp	AD/AR
CHEK2	Radboudumc hereditary cancer gene list DG 3.6.0	Genomics England PanelApp	AD/AR
EGFR	Radboudumc hereditary cancer gene list DG 3.6.0		AD/AR
FH	Radboudumc hereditary cancer gene list DG 3.6.0	Genomics England PanelApp	AD/AR
GREM1	Radboudumc hereditary cancer gene list DG 3.6.0	Genomics England PanelApp	AD/AR
LHCGR	Radboudumc hereditary cancer gene list DG 3.6.0		AD/AR
MLH1	Radboudumc hereditary cancer gene list DG 3.6.0	Genomics England PanelApp	AD/AR
MSH2	Radboudumc hereditary cancer gene list DG 3.6.0	Genomics England PanelApp	AD/AR
MSH6	Radboudumc hereditary cancer gene list DG 3.6.0	Genomics England PanelApp	AD/AR
PARN	Radboudumc hereditary cancer gene list DG 3.6.0	Genomics England PanelApp	AD/AR
PMS2	Radboudumc hereditary cancer gene list DG 3.6.0	Genomics England PanelApp	AD/AR
PMS2CL	Radboudumc hereditary cancer gene list DG 3.6.0		AD/AR
RAD51C	Radboudumc hereditary cancer gene list DG 3.6.0	Genomics England PanelApp	AD/AR
RTEL1	Radboudumc hereditary cancer gene list DG 3.6.0	Genomics England PanelApp	AD/AR
SDHA	Radboudumc hereditary cancer gene list DG 3.6.0	Genomics England PanelApp	AD/AR
TERT	Radboudumc hereditary cancer gene list DG 3.6.0	Genomics England PanelApp	AD/AR
A2ML1	Radboudumc hereditary cancer gene list DG 3.6.0		AD
AIP	Radboudumc hereditary cancer gene list DG 3.6.0	Genomics England PanelApp	AD
AKT1	Radboudumc hereditary cancer gene list DG 3.6.0	Genomics England PanelApp	AD
ALK	Radboudumc hereditary cancer gene list DG 3.6.0	Genomics England PanelApp	AD
ANKRD26	Radboudumc hereditary cancer gene list DG 3.6.0	Genomics England PanelApp	AD
APC	Radboudumc hereditary cancer gene list DG 3.6.0	Genomics England PanelApp	AD
ARMC5	Radboudumc hereditary cancer gene list DG 3.6.0		AD
ASXL1	Radboudumc hereditary cancer gene list DG 3.6.0		AD
AXIN2	Radboudumc hereditary cancer gene list DG 3.6.0	Genomics England PanelApp	AD
BAP1	Radboudumc hereditary cancer gene list DG 3.6.0	Genomics England PanelApp	AD
BARD1	Radboudumc hereditary cancer gene list DG 3.6.0	Genomics England PanelApp	AD
BMPR1A	Radboudumc hereditary cancer gene list DG 3.6.0	Genomics England PanelApp	AD
BRAF	Radboudumc hereditary cancer gene list DG 3.6.0	Genomics England PanelApp	AD
BRCA1	Radboudumc hereditary cancer gene list DG 3.6.0	Genomics England PanelApp	AD
BRCA2	Radboudumc hereditary cancer gene list DG 3.6.0	Genomics England PanelApp	AD
BRIP1	Radboudumc hereditary cancer gene list DG 3.6.0	Genomics England PanelApp	AD
BUB1	Radboudumc hereditary cancer gene list DG 3.6.0		AD
BUB1B	Radboudumc hereditary cancer gene list DG 3.6.0	Genomics England PanelApp	AD
BUB3	Radboudumc hereditary cancer gene list DG 3.6.0		AD
CARD11	Radboudumc hereditary cancer gene list DG 3.6.0		AD
CBL	Radboudumc hereditary cancer gene list DG 3.6.0	Genomics England PanelApp	AD
CDC73	Radboudumc hereditary cancer gene list DG 3.6.0	Genomics England PanelApp	AD
CDH1	Radboudumc hereditary cancer gene list DG 3.6.0	Genomics England PanelApp	AD
CDH23	Radboudumc hereditary cancer gene list DG 3.6.0		AD
CDK4	Radboudumc hereditary cancer gene list DG 3.6.0	Genomics England PanelApp	AD
CDKN1A	Radboudumc hereditary cancer gene list DG 3.6.0		AD
CDKN1B	Radboudumc hereditary cancer gene list DG 3.6.0	Genomics England PanelApp	AD
CDKN1C	Radboudumc hereditary cancer gene list DG 3.6.0	Genomics England PanelApp	AD
CDKN2A	Radboudumc hereditary cancer gene list DG 3.6.0	Genomics England PanelApp	AD
CDKN2B	Radboudumc hereditary cancer gene list DG 3.6.0	Genomics England PanelApp	AD
CDKN2C	Radboudumc hereditary cancer gene list DG 3.6.0		AD
CEBPA	Radboudumc hereditary cancer gene list DG 3.6.0	Genomics England PanelApp	AD
CREBBP	Radboudumc hereditary cancer gene list DG 3.6.0	Genomics England PanelApp	AD
CTNNA1	Radboudumc hereditary cancer gene list DG 3.6.0		AD
CTR9	Radboudumc hereditary cancer gene list DG 3.6.0	Genomics England PanelApp	AD
CYLD	Radboudumc hereditary cancer gene list DG 3.6.0		AD
DDX41	Radboudumc hereditary cancer gene list DG 3.6.0	Genomics England PanelApp	AD
DICER1	Radboudumc hereditary cancer gene list DG 3.6.0	Genomics England PanelApp	AD
DLST	Radboudumc hereditary cancer gene list DG 3.6.0		AD
EGLN1	Radboudumc hereditary cancer gene list DG 3.6.0		AD
EGLN2	Radboudumc hereditary cancer gene list DG 3.6.0		AD
ELANE	Radboudumc hereditary cancer gene list DG 3.6.0	Genomics England PanelApp	AD
ELP1	Radboudumc hereditary cancer gene list DG 3.6.0	Genomics England PanelApp	AD
EPCAM	Radboudumc hereditary cancer gene list DG 3.6.0	Genomics England PanelApp	AD
ESR2	Radboudumc hereditary cancer gene list DG 3.6.0		AD
ETV6	Radboudumc hereditary cancer gene list DG 3.6.0	Genomics England PanelApp	AD
EXT1	Radboudumc hereditary cancer gene list DG 3.6.0	Genomics England PanelApp	AD
EXT2	Radboudumc hereditary cancer gene list DG 3.6.0	Genomics England PanelApp	AD
EZH2	Radboudumc hereditary cancer gene list DG 3.6.0	Genomics England PanelApp	AD
FAS	Radboudumc hereditary cancer gene list DG 3.6.0	Genomics England PanelApp	AD
FASLG	Radboudumc hereditary cancer gene list DG 3.6.0		AD
FLCN	Radboudumc hereditary cancer gene list DG 3.6.0	Genomics England PanelApp	AD
GALNT12	Radboudumc hereditary cancer gene list DG 3.6.0		AD
GATA2	Radboudumc hereditary cancer gene list DG 3.6.0	Genomics England PanelApp	AD
GDNF	Radboudumc hereditary cancer gene list DG 3.6.0		AD
GFI1	Radboudumc hereditary cancer gene list DG 3.6.0		AD
GPR161	Radboudumc hereditary cancer gene list DG 3.6.0	Genomics England PanelApp	AD
HOXB13	Radboudumc hereditary cancer gene list DG 3.6.0	Genomics England PanelApp	AD
IDH1	Radboudumc hereditary cancer gene list DG 3.6.0		AD
IDH2	Radboudumc hereditary cancer gene list DG 3.6.0		AD
IPMK	Radboudumc hereditary cancer gene list DG 3.6.0		AD
KIF1B	Radboudumc hereditary cancer gene list DG 3.6.0		AD
KIT	Radboudumc hereditary cancer gene list DG 3.6.0	Genomics England PanelApp	AD
KRAS	Radboudumc hereditary cancer gene list DG 3.6.0	Genomics England PanelApp	AD
LZTR1	Radboudumc hereditary cancer gene list DG 3.6.0	Genomics England PanelApp	AD
MAP2K1	Radboudumc hereditary cancer gene list DG 3.6.0	Genomics England PanelApp	AD
MAP2K2	Radboudumc hereditary cancer gene list DG 3.6.0	Genomics England PanelApp	AD
MAX	Radboudumc hereditary cancer gene list DG 3.6.0	Genomics England PanelApp	AD
MDH2	Radboudumc hereditary cancer gene list DG 3.6.0		AD
MEN1	Radboudumc hereditary cancer gene list DG 3.6.0	Genomics England PanelApp	AD
MET	Radboudumc hereditary cancer gene list DG 3.6.0	Genomics England PanelApp	AD
MITF	Radboudumc hereditary cancer gene list DG 3.6.0	Genomics England PanelApp	AD
MTAP	Radboudumc hereditary cancer gene list DG 3.6.0	Genomics England PanelApp	AD
NF1	Radboudumc hereditary cancer gene list DG 3.6.0	Genomics England PanelApp	AD
NF2	Radboudumc hereditary cancer gene list DG 3.6.0	Genomics England PanelApp	AD
NPM1	Radboudumc hereditary cancer gene list DG 3.6.0		AD
NRAS	Radboudumc hereditary cancer gene list DG 3.6.0	Genomics England PanelApp	AD
NSD1	Radboudumc hereditary cancer gene list DG 3.6.0	Genomics England PanelApp	AD
PALB2	Radboudumc hereditary cancer gene list DG 3.6.0	Genomics England PanelApp	AD
PAX5	Radboudumc hereditary cancer gene list DG 3.6.0	Genomics England PanelApp	AD
PDGFB	Radboudumc hereditary cancer gene list DG 3.6.0		AD
PDGFRA	Radboudumc hereditary cancer gene list DG 3.6.0	Genomics England PanelApp	AD
PHOX2B	Radboudumc hereditary cancer gene list DG 3.6.0	Genomics England PanelApp	AD
PIK3CA	Radboudumc hereditary cancer gene list DG 3.6.0	Genomics England PanelApp	AD
POLD1	Radboudumc hereditary cancer gene list DG 3.6.0	Genomics England PanelApp	AD
POLE	Radboudumc hereditary cancer gene list DG 3.6.0	Genomics England PanelApp	AD
POT1	Radboudumc hereditary cancer gene list DG 3.6.0		AD
POU6F2	Radboudumc hereditary cancer gene list DG 3.6.0		AD
PPM1D	Radboudumc hereditary cancer gene list DG 3.6.0	Genomics England PanelApp	AD
PRKAR1A	Radboudumc hereditary cancer gene list DG 3.6.0	Genomics England PanelApp	AD
PRKN	Radboudumc hereditary cancer gene list DG 3.6.0		AD
PRSS1	Radboudumc hereditary cancer gene list DG 3.6.0	Genomics England PanelApp	AD
PTCH1	Radboudumc hereditary cancer gene list DG 3.6.0	Genomics England PanelApp	AD
PTEN	Radboudumc hereditary cancer gene list DG 3.6.0	Genomics England PanelApp	AD
PTPN11	Radboudumc hereditary cancer gene list DG 3.6.0	Genomics England PanelApp	AD
RAD51D	Radboudumc hereditary cancer gene list DG 3.6.0	Genomics England PanelApp	AD
RAF1	Radboudumc hereditary cancer gene list DG 3.6.0	Genomics England PanelApp	AD
RB1	Radboudumc hereditary cancer gene list DG 3.6.0	Genomics England PanelApp	AD
REST	Radboudumc hereditary cancer gene list DG 3.6.0	Genomics England PanelApp	AD
RET	Radboudumc hereditary cancer gene list DG 3.6.0	Genomics England PanelApp	AD
RHBDF2	Radboudumc hereditary cancer gene list DG 3.6.0		AD
RIT1	Radboudumc hereditary cancer gene list DG 3.6.0	Genomics England PanelApp	AD
RNASEL	Radboudumc hereditary cancer gene list DG 3.6.0	Genomics England PanelApp	AD
RNF43	Radboudumc hereditary cancer gene list DG 3.6.0	Genomics England PanelApp	AD
RPL11	Radboudumc hereditary cancer gene list DG 3.6.0	Genomics England PanelApp	AD
RPL15	Radboudumc hereditary cancer gene list DG 3.6.0	Genomics England PanelApp	AD
RPL18	Radboudumc hereditary cancer gene list DG 3.6.0		AD
RPL27	Radboudumc hereditary cancer gene list DG 3.6.0	Genomics England PanelApp	AD
RPL35A	Radboudumc hereditary cancer gene list DG 3.6.0	Genomics England PanelApp	AD
RPL5	Radboudumc hereditary cancer gene list DG 3.6.0	Genomics England PanelApp	AD
RPS10	Radboudumc hereditary cancer gene list DG 3.6.0	Genomics England PanelApp	AD
RPS15A	Radboudumc hereditary cancer gene list DG 3.6.0		AD
RPS17	Radboudumc hereditary cancer gene list DG 3.6.0	Genomics England PanelApp	AD
RPS19	Radboudumc hereditary cancer gene list DG 3.6.0	Genomics England PanelApp	AD
RPS20	Radboudumc hereditary cancer gene list DG 3.6.0		AD
RPS24	Radboudumc hereditary cancer gene list DG 3.6.0	Genomics England PanelApp	AD
RPS26	Radboudumc hereditary cancer gene list DG 3.6.0	Genomics England PanelApp	AD
RPS27	Radboudumc hereditary cancer gene list DG 3.6.0	Genomics England PanelApp	AD
RPS28	Radboudumc hereditary cancer gene list DG 3.6.0	Genomics England PanelApp	AD
RPS29	Radboudumc hereditary cancer gene list DG 3.6.0	Genomics England PanelApp	AD
RPS7	Radboudumc hereditary cancer gene list DG 3.6.0	Genomics England PanelApp	AD
RUNX1	Radboudumc hereditary cancer gene list DG 3.6.0	Genomics England PanelApp	AD
SAMD9	Radboudumc hereditary cancer gene list DG 3.6.0		AD
SAMD9L	Radboudumc hereditary cancer gene list DG 3.6.0	Genomics England PanelApp	AD
SBDS	Radboudumc hereditary cancer gene list DG 3.6.0	Genomics England PanelApp	AD
SDHAF2	Radboudumc hereditary cancer gene list DG 3.6.0	Genomics England PanelApp	AD
SDHB	Radboudumc hereditary cancer gene list DG 3.6.0	Genomics England PanelApp	AD
SDHC	Radboudumc hereditary cancer gene list DG 3.6.0	Genomics England PanelApp	AD
SDHD	Radboudumc hereditary cancer gene list DG 3.6.0	Genomics England PanelApp	AD
SEMA4A	Radboudumc hereditary cancer gene list DG 3.6.0		AD
SFTPA1	Radboudumc hereditary cancer gene list DG 3.6.0		AD
SFTPA2	Radboudumc hereditary cancer gene list DG 3.6.0		AD
SH2B3	Radboudumc hereditary cancer gene list DG 3.6.0	Genomics England PanelApp	AD
SHOC2	Radboudumc hereditary cancer gene list DG 3.6.0	Genomics England PanelApp	AD
SMAD4	Radboudumc hereditary cancer gene list DG 3.6.0	Genomics England PanelApp	AD
SMAD9	Radboudumc hereditary cancer gene list DG 3.6.0	Genomics England PanelApp	AD
SMARCA4	Radboudumc hereditary cancer gene list DG 3.6.0	Genomics England PanelApp	AD
SMARCB1	Radboudumc hereditary cancer gene list DG 3.6.0	Genomics England PanelApp	AD
SMARCE1	Radboudumc hereditary cancer gene list DG 3.6.0		AD
SOS1	Radboudumc hereditary cancer gene list DG 3.6.0	Genomics England PanelApp	AD
SPINK1	Radboudumc hereditary cancer gene list DG 3.6.0		AD
SPRED1	Radboudumc hereditary cancer gene list DG 3.6.0	Genomics England PanelApp	AD
SQSTM1	Radboudumc hereditary cancer gene list DG 3.6.0	Genomics England PanelApp	AD
STK11	Radboudumc hereditary cancer gene list DG 3.6.0	Genomics England PanelApp	AD
SUFU	Radboudumc hereditary cancer gene list DG 3.6.0	Genomics England PanelApp	AD
TERC	Radboudumc hereditary cancer gene list DG 3.6.0	Genomics England PanelApp	AD
TERF2IP	Radboudumc hereditary cancer gene list DG 3.6.0		AD
THPO	Radboudumc hereditary cancer gene list DG 3.6.0		AD
TINF2	Radboudumc hereditary cancer gene list DG 3.6.0	Genomics England PanelApp	AD
TMEM127	Radboudumc hereditary cancer gene list DG 3.6.0	Genomics England PanelApp	AD
TNFRSF11A	Radboudumc hereditary cancer gene list DG 3.6.0	Genomics England PanelApp	AD
TP53	Radboudumc hereditary cancer gene list DG 3.6.0	Genomics England PanelApp	AD
TSC1	Radboudumc hereditary cancer gene list DG 3.6.0	Genomics England PanelApp	AD
TSC2	Radboudumc hereditary cancer gene list DG 3.6.0	Genomics England PanelApp	AD
VHL	Radboudumc hereditary cancer gene list DG 3.6.0	Genomics England PanelApp	AD
WT1	Radboudumc hereditary cancer gene list DG 3.6.0	Genomics England PanelApp	AD
CTLA4	Radboudumc hereditary cancer gene list DG 3.6.0		AD
DGCR8	Radboudumc hereditary cancer gene list DG 3.6.0	Genomics England PanelApp	AD
EPAS1	Radboudumc hereditary cancer gene list DG 3.6.0		AD
FBXW7	Radboudumc hereditary cancer gene list DG 3.6.0		AD
IKZF1	Radboudumc hereditary cancer gene list DG 3.6.0	Genomics England PanelApp	AD
PRDM10	Radboudumc hereditary cancer gene list DG 3.6.0	Genomics England PanelApp	AD
RPA1	Radboudumc hereditary cancer gene list DG 3.6.0		AD
SLC25A11	Radboudumc hereditary cancer gene list DG 3.6.0		AD
SUCLG2	Radboudumc hereditary cancer gene list DG 3.6.0		AD
TRIM28	Radboudumc hereditary cancer gene list DG 3.6.0	Genomics England PanelApp	AD
NAF1		Genomics England PanelApp	AD
GPC3	Radboudumc hereditary cancer gene list DG 3.6.0	Genomics England PanelApp	XL/AR in females
SH2D1A	Radboudumc hereditary cancer gene list DG 3.6.0	Genomics England PanelApp	XL/AR in females
DKC1	Radboudumc hereditary cancer gene list DG 3.6.0	Genomics England PanelApp	XL/AD in females
WAS	Radboudumc hereditary cancer gene list DG 3.6.0	Genomics England PanelApp	XL/AD in females
ADM		Genomics England PanelApp	na
AR		Genomics England PanelApp	XL
CASR		Genomics England PanelApp	AD
CSF3R		Genomics England PanelApp	AD/AR
DIRAS3		Genomics England PanelApp	na
DOCK8		Genomics England PanelApp	AR
ELAC2		Genomics England PanelApp	AR
ELOC		Genomics England PanelApp	na
ENG		Genomics England PanelApp	AD
ERCC6L2		Genomics England PanelApp	AR
ESR1		Genomics England PanelApp	na
FOXE1		Genomics England PanelApp	AD
FOXO1		Genomics England PanelApp	na
FOXO3		Genomics England PanelApp	na
GATA1		Genomics England PanelApp	XL
GBA		Genomics England PanelApp	AD/AR
GNAS		Genomics England PanelApp	AD
H19		Genomics England PanelApp	na
HABP2		Genomics England PanelApp	AD
HRAS		Genomics England PanelApp	AD
IGF2		Genomics England PanelApp	AD
KCNQ1OT1		Genomics England PanelApp	AD
KISS1R		Genomics England PanelApp	AD/AR
KLLN		Genomics England PanelApp	AD
MINPP1		Genomics England PanelApp	AD
MSH5		Genomics England PanelApp	AR
MSR1		Genomics England PanelApp	na
c		Genomics England PanelApp	AD
NFIX		Genomics England PanelApp	AD
NKX2-1		Genomics England PanelApp	AD
NOTCH3		Genomics England PanelApp	AD
PAX3		Genomics England PanelApp	na
PAX6		Genomics England PanelApp	AD
PAX7		Genomics England PanelApp	na
PDGFRB		Genomics England PanelApp	AD
PPP1CB		Genomics England PanelApp	AD
PTCSC1		Genomics England PanelApp	na
PTCSC3		Genomics England PanelApp	na
PTPN12		Genomics England PanelApp	AD
RABL3		Genomics England PanelApp	AD
RAD21		Genomics England PanelApp	AD/AR
RAD51		Genomics England PanelApp	AD
RAD54L		Genomics England PanelApp	AD
RPL23		Genomics England PanelApp	na
RPL26		Genomics England PanelApp	AD
RPL31		Genomics England PanelApp	na
RPL36		Genomics England PanelApp	na
RPS15		Genomics England PanelApp	na
RPS27A		Genomics England PanelApp	na
RRAS2		Genomics England PanelApp	AD
SEC23B		Genomics England PanelApp	AD
SLC26A3		Genomics England PanelApp	AR
SLC5A5		Genomics England PanelApp	AR
SOS2		Genomics England PanelApp	AD
SPOP		Genomics England PanelApp	AD
SRC		Genomics England PanelApp	AD
SRGAP1		Genomics England PanelApp	AD
SRRM2		Genomics England PanelApp	AD
STAT3		Genomics England PanelApp	AD
STN1		Genomics England PanelApp	AR
STX11		Genomics England PanelApp	AR
STXBP2		Genomics England PanelApp	AR
TBXT		Genomics England PanelApp	AD/AR
TSR2		Genomics England PanelApp	XL
UBA2		Genomics England PanelApp	AD
UBE2T		Genomics England PanelApp	AR
UNC13D		Genomics England PanelApp	AR
VTRNA2-1		Genomics England PanelApp	na
XRCC2		Genomics England PanelApp	AR
Abbreviations: AD: autosomal dominant; AR: autosomal recessive; XL: X-linked; na: not available
