# Supplementary material for: Exome-based cancer predisposition gene testing can provide a genetic diagnosis for individuals with heterogeneous tumor phenotypes
Source: Eur J Hum Genet. 2025 Feb 20;33(6):803–9. doi: 10.1038/s41431-025-01814-z (PMC12185683; doi:10.1038/s41431-025-01814-z)
Supplement: Supplementary file 4 — Supplementary Table 3: Genes from cancer-associated pathways used to prioritize variants beyond known cancer-predisposition genes [file 41431_2025_1814_MOESM4_ESM.xlsx]

## Sheet: Supplementary Table 3
Supplementary Table 3: Genes from cancer-associated pathways used to prioritize variants beyond known cancer-predisposition genes
Gene name	Source
ABCB1	KEGG
ABCC1	KEGG
ABCC4	KEGG
ABL1	KEGG; GO term:DNA repair
ABL2	KEGG
ABRAXAS1	KEGG; GO term:DNA repair
ACACA	KEGG
ACACB	KEGG
ACER1	KEGG
ACER2	KEGG
ACOX1	KEGG
ACOX3	KEGG
ACP1	KEGG
ACSL1	KEGG
ACSL3	KEGG
ACSL4	KEGG
ACSL5	KEGG
ACSL6	KEGG
ACTA2	KEGG
ACTB	KEGG
ACTG1	KEGG
ACTL6A	KEGG; GO term:DNA repair
ACTL6B	KEGG
ACTN1	KEGG
ACTN4	KEGG
ACTR2	GO term:DNA repair
ACTR5	GO term:DNA repair
ACTR8	GO term:DNA repair
ACVR1	KEGG
ACVR1B	KEGG
ACVR1C	KEGG
ACVR2A	KEGG
ACVR2B	KEGG
ADAM17	KEGG
ADCY1	KEGG
ADCY10	KEGG
ADCY2	KEGG
ADCY3	KEGG
ADCY4	KEGG
ADCY5	KEGG
ADCY6	KEGG
ADCY7	KEGG
ADCY8	KEGG
ADCY9	KEGG
ADCYAP1	KEGG
ADCYAP1R1	KEGG
ADGRB1	KEGG
ADIPOQ	KEGG
ADIPOR1	KEGG
ADIPOR2	KEGG
ADORA1	KEGG
ADORA2A	KEGG
ADORA2B	KEGG
ADORA3	KEGG
ADPRS	KEGG; GO term:DNA repair
ADRA1A	KEGG
ADRA1B	KEGG
ADRA1D	KEGG
ADRA2A	KEGG
ADRA2B	KEGG
ADRA2C	KEGG
ADRB1	KEGG
ADRB2	KEGG
ADRB3	KEGG
AFDN	KEGG
AFF1	KEGG
AFP	KEGG
AGAP2	KEGG
AGPAT1	KEGG
AGPAT2	KEGG
AGPAT3	KEGG
AGPAT4	KEGG
AGPAT5	KEGG
AGT	KEGG
AGTR1	KEGG
AHR	KEGG
AIFM1	KEGG
AIFM2	KEGG
AIPL1	KEGG
AJUBA	KEGG
AKR1A1	KEGG
AKR1C1	KEGG
AKR1C2	KEGG
AKR1C3	KEGG
AKR1C4	KEGG
AKR1C8P	KEGG
AKT1S1	KEGG
AKT2	KEGG
AKT3	KEGG
ALDOA	KEGG
ALDOB	KEGG
ALDOC	KEGG
ALKBH1	GO term:DNA repair
ALKBH2	GO term:DNA repair
ALKBH3	GO term:DNA repair
ALOX15	KEGG
AMOT	KEGG
ANAPC1	KEGG
ANAPC10	KEGG
ANAPC11	KEGG
ANAPC13	KEGG
ANAPC15	KEGG
ANAPC16	KEGG
ANAPC2	KEGG
ANAPC4	KEGG
ANAPC5	KEGG
ANAPC7	KEGG
ANGPT1	KEGG
ANGPT2	KEGG
ANGPT4	KEGG
ANK1	KEGG
ANK2	KEGG
ANK3	KEGG
ANKLE1	GO term:DNA repair
AOX1	KEGG
AP5S1	GO term:DNA repair
AP5Z1	GO term:DNA repair
APAF1	KEGG
APBB1	GO term:DNA repair
APBB1IP	KEGG
APC2	KEGG
APCDD1	KEGG
APCDD1L	KEGG
APELA	KEGG
APEX1	KEGG; GO term:DNA repair
APEX2	GO term:DNA repair
APH1A	KEGG
APH1B	KEGG
APLF	GO term:DNA repair
APLN	KEGG
APLNR	KEGG
APPL1	KEGG
APTX	KEGG; GO term:DNA repair
ARAF	KEGG
ARAP3	KEGG
AREG	KEGG
ARF1	KEGG
ARF6	KEGG
ARHGEF1	KEGG
ARHGEF11	KEGG
ARHGEF12	KEGG
ARHGEF6	KEGG
ARID1A	KEGG
ARID1B	KEGG
ARID2	KEGG; GO term:DNA repair
ARNT	KEGG
ARNT2	KEGG
ARRB1	KEGG
ARRB2	KEGG
ARTN	KEGG
AS3MT	KEGG
ASAH1	KEGG
ASAH2	KEGG
ASCC1	GO term:DNA repair
ASCC2	GO term:DNA repair
ASCC3	GO term:DNA repair
ASF1A	GO term:DNA repair
ASPH	KEGG
ASPSCR1	KEGG
ATF1	KEGG
ATF2	KEGG
ATF4	KEGG
ATF6B	KEGG
ATG12	KEGG
ATG5	KEGG
ATG7	KEGG
ATP1A1	KEGG
ATP1A2	KEGG
ATP1A3	KEGG
ATP1A4	KEGG
ATP1B1	KEGG
ATP1B2	KEGG
ATP1B3	KEGG
ATP1B4	KEGG
ATP23	GO term:DNA repair
ATP2A1	KEGG
ATP2A2	KEGG
ATP2A3	KEGG
ATP2B1	KEGG
ATP2B2	KEGG
ATP2B3	KEGG
ATP2B4	KEGG
ATP5F1A	KEGG
ATP5F1B	KEGG
ATP5F1C	KEGG
ATP5F1D	KEGG
ATP5F1E	KEGG
ATP5MC1	KEGG
ATP5MC2	KEGG
ATP5MC3	KEGG
ATP5PB	KEGG
ATP5PD	KEGG
ATP5PF	KEGG
ATP5PO	KEGG
ATP6	KEGG
ATP6V0D1	KEGG
ATP6V0D2	KEGG
ATP6V1A	KEGG
ATP6V1B1	KEGG
ATP6V1B2	KEGG
ATP6V1C1	KEGG
ATP6V1C2	KEGG
ATP6V1D	KEGG
ATP6V1E1	KEGG
ATP6V1E2	KEGG
ATP6V1F	KEGG
ATP6V1G1	KEGG
ATP6V1G2	KEGG
ATP6V1G3	KEGG
ATP6V1H	KEGG
ATP8	KEGG
ATRIP	KEGG; GO term:DNA repair
ATRX	KEGG; GO term:DNA repair
ATXN1	KEGG
ATXN1L	KEGG
ATXN3	GO term:DNA repair
AUNIP	GO term:DNA repair
AURKA	KEGG
AURKB	KEGG
AVP	KEGG
AVPR1A	KEGG
AVPR1B	KEGG
AVPR2	KEGG
AXIN1	KEGG
BABAM1	KEGG; GO term:DNA repair
BABAM2	KEGG; GO term:DNA repair
BACH1	GO term:DNA repair
BAD	KEGG
BAG4	KEGG
BAIAP3	KEGG
BAK1	KEGG
BAMBI	KEGG
BATF	KEGG
BATF2	KEGG
BATF3	KEGG
BAX	KEGG
BBC3	KEGG
BCAR1	KEGG
BCCIP	GO term:DNA repair
BCL10	KEGG
BCL11B	KEGG
BCL2	KEGG
BCL2A1	KEGG
BCL2L1	KEGG
BCL2L11	KEGG
BCL2L2	KEGG
BCL3	KEGG
BCL6	KEGG
BCR	KEGG
BDKRB1	KEGG
BDKRB2	KEGG
BDNF	KEGG
BECN1	KEGG
BECN2	KEGG
BID	KEGG
BIRC2	KEGG
BIRC3	KEGG
BIRC5	KEGG
BIRC6	KEGG
BIRC7	KEGG
BIVM-ERCC5	KEGG
BLNK	KEGG
BMF	KEGG
BMI1	KEGG
BMP2	KEGG
BMP2K	KEGG
BMP4	KEGG
BMP5	KEGG
BMP6	KEGG
BMP7	KEGG
BMP8A	KEGG
BMP8B	KEGG
BMPR1B	KEGG
BMPR2	KEGG
BNIP3	KEGG
BOC	KEGG
BOD1L1	GO term:DNA repair
BOK	KEGG
BORCS8-MEF2B	KEGG
BPNT2	KEGG
BRAP	KEGG
BRCC3	KEGG; GO term:DNA repair
BRD7	KEGG
BRME1	GO term:DNA repair
BTC	KEGG
BTG2	GO term:DNA repair
BTK	KEGG
BTRC	KEGG
BUB1B-PAK6	KEGG
BVES	KEGG
C14orf39	GO term:DNA repair
C3	KEGG
C4orf3	KEGG
C8orf44-SGK3	KEGG
CAB39	KEGG
CAB39L	KEGG
CACNA1A	KEGG
CACNA1B	KEGG
CACNA1C	KEGG
CACNA1D	KEGG
CACNA1E	KEGG
CACNA1F	KEGG
CACNA1G	KEGG
CACNA1H	KEGG
CACNA1I	KEGG
CACNA1S	KEGG
CACNA2D1	KEGG
CACNA2D2	KEGG
CACNA2D3	KEGG
CACNA2D4	KEGG
CACNB1	KEGG
CACNB2	KEGG
CACNB3	KEGG
CACNB4	KEGG
CACNG1	KEGG
CACNG2	KEGG
CACNG3	KEGG
CACNG4	KEGG
CACNG5	KEGG
CACNG6	KEGG
CACNG7	KEGG
CACNG8	KEGG
CACYBP	KEGG
CALM1	KEGG
CALM2	KEGG
CALM3	KEGG
CALML3	KEGG
CALML4	KEGG
CALML5	KEGG
CALML6	KEGG
CAMK1	KEGG
CAMK1D	KEGG
CAMK1G	KEGG
CAMK2A	KEGG
CAMK2B	KEGG
CAMK2D	KEGG
CAMK2G	KEGG
CAMK4	KEGG
CAMKK2	KEGG
CAPN1	KEGG
CAPN2	KEGG
CARD10	KEGG
CARD14	KEGG
CASP1	KEGG
CASP10	KEGG
CASP12	KEGG
CASP2	KEGG
CASP3	KEGG
CASP6	KEGG
CASP7	KEGG
CASP8	KEGG
CASP9	KEGG
CASQ1	KEGG
CASQ2	KEGG
CASTOR1	KEGG
CASTOR2	KEGG
CAT	KEGG
CAV1	KEGG
CAV2	KEGG
CAV3	KEGG
CBLB	KEGG
CBR1	KEGG
CBX8	GO term:DNA repair
CBY1	KEGG
CCAR2	KEGG
CCDC6	KEGG
CCDC88C	KEGG
CCKAR	KEGG
CCKBR	KEGG
CCL13	KEGG
CCL19	KEGG
CCL2	KEGG
CCL20	KEGG
CCL21	KEGG
CCL4	KEGG
CCL4L1	KEGG
CCL4L2	KEGG
CCL5	KEGG
CCN2	KEGG
CCN4	KEGG
CCNA1	KEGG
CCNA2	KEGG
CCNB1	KEGG
CCNB2	KEGG
CCNB3	KEGG
CCND1	KEGG
CCND2	KEGG
CCND3	KEGG
CCNE1	KEGG
CCNE2	KEGG
CCNG1	KEGG
CCNG2	KEGG
CCNH	KEGG
CCNT1	KEGG
CCNT2	KEGG
CCR3	KEGG
CCR4	KEGG
CCR5	KEGG
CCR8	KEGG
CD14	KEGG
CD19	KEGG
CD247	KEGG
CD274	KEGG
CD28	KEGG
CD36	KEGG
CD38	KEGG
CD3D	KEGG
CD3E	KEGG
CD3G	KEGG
CD4	KEGG
CD40	KEGG
CD40LG	KEGG
CD44	KEGG
CD63	KEGG
CD82	KEGG
CD86	KEGG
CDC14A	KEGG
CDC14B	KEGG; GO term:DNA repair
CDC14C	KEGG
CDC16	KEGG
CDC20	KEGG
CDC23	KEGG
CDC25A	KEGG
CDC25B	KEGG
CDC25C	KEGG
CDC26	KEGG
CDC27	KEGG
CDC37	KEGG
CDC42	KEGG
CDC45	KEGG; GO term:DNA repair
CDC5L	GO term:DNA repair
CDC6	KEGG
CDC7	KEGG; GO term:DNA repair
CDCA5	KEGG; GO term:DNA repair
CDH17	KEGG
CDIPT	KEGG
CDK1	KEGG; GO term:DNA repair
CDK14	KEGG
CDK2	KEGG; GO term:DNA repair
CDK6	KEGG
CDK7	KEGG; GO term:DNA repair
CDK9	KEGG; GO term:DNA repair
CDKN2D	KEGG; GO term:DNA repair
CDON	KEGG
CDS1	KEGG
CDS2	KEGG
CDT1	KEGG
CDX2	KEGG
CEBPB	KEGG
CEBPE	KEGG
CEBPG	GO term:DNA repair
CENPS	KEGG; GO term:DNA repair
CENPS-CORT	KEGG
CENPX	KEGG; GO term:DNA repair
CEP164	GO term:DNA repair
CER1	KEGG
CERS1	KEGG
CERS2	KEGG
CERS3	KEGG
CERS4	KEGG
CERS5	KEGG
CERS6	KEGG
CETN1	GO term:DNA repair
CETN2	KEGG; GO term:DNA repair
CFLAR	KEGG
CFTR	KEGG
CGA	KEGG
CGAS	GO term:DNA repair
CHAD	KEGG
CHAF1A	GO term:DNA repair
CHAF1B	GO term:DNA repair
CHD1L	GO term:DNA repair
CHD4	KEGG
CHD8	KEGG
CHEK1	KEGG; GO term:DNA repair
CHKA	KEGG
CHKB	KEGG
CHMP1A	KEGG
CHMP1B	KEGG
CHMP2A	KEGG
CHMP2B	KEGG
CHMP3	KEGG
CHMP4A	KEGG
CHMP4B	KEGG
CHMP4C	KEGG
CHMP5	KEGG
CHMP6	KEGG
CHMP7	KEGG
CHPT1	KEGG
CHRD	KEGG
CHRFAM7A	KEGG
CHRM1	KEGG
CHRM2	KEGG
CHRM3	KEGG
CHRM5	KEGG
CHRNA3	KEGG
CHRNA4	KEGG; GO term:DNA repair
CHRNA7	KEGG
CHRNA9	KEGG
CHRNB2	KEGG
CHRNB4	KEGG
CHUK	KEGG
CIB1	GO term:DNA repair
CIDEA	KEGG
CINP	GO term:DNA repair
CIR1	KEGG
CISH	KEGG
CKS1B	KEGG
CKS2	KEGG
CLCF1	KEGG
CLIP1	KEGG
CLSPN	GO term:DNA repair
CNGA1	KEGG
CNGA2	KEGG
CNGA3	KEGG
CNGA4	KEGG
CNGB1	KEGG
CNGB3	KEGG
CNR1	KEGG
CNTF	KEGG
CNTFR	KEGG
COL1A1	KEGG
COL1A2	KEGG
COL2A1	KEGG
COL4A1	KEGG
COL4A2	KEGG
COL4A3	KEGG
COL4A4	KEGG
COL4A5	KEGG
COL4A6	KEGG
COL6A1	KEGG
COL6A2	KEGG
COL6A3	KEGG
COL6A5	KEGG
COL6A6	KEGG
COL9A1	KEGG
COL9A2	KEGG
COL9A3	KEGG
COMMD1	GO term:DNA repair
COMMD3-BMI1	KEGG
COMP	KEGG
COP1	KEGG
COX1	KEGG
COX2	KEGG
COX3	KEGG
COX4I1	KEGG
COX4I2	KEGG
COX5A	KEGG
COX5B	KEGG
COX6A1	KEGG
COX6A2	KEGG
COX6B1	KEGG
COX6B2	KEGG
COX6C	KEGG
COX7A1	KEGG
COX7A2	KEGG
COX7A2L	KEGG
COX7B	KEGG
COX7B2	KEGG
COX7C	KEGG
COX8A	KEGG
COX8C	KEGG
CP	KEGG
CPEB1	KEGG
CPEB2	KEGG
CPEB3	KEGG
CPEB4	KEGG
CPT1A	KEGG
CPT1B	KEGG
CPT1C	KEGG
CRB1	KEGG
CRB2	KEGG
CREB1	KEGG
CREB3	KEGG
CREB3L1	KEGG
CREB3L2	KEGG
CREB3L3	KEGG
CREB3L4	KEGG
CREB5	KEGG
CRH	KEGG
CRHR1	KEGG
CRHR2	KEGG
CRK	KEGG
CRKL	KEGG
CRLF2	KEGG
CRTC2	KEGG
CSF1	KEGG
CSF1R	KEGG
CSF2	KEGG
CSF2RA	KEGG
CSF2RB	KEGG
CSF3	KEGG
CSH1	KEGG
CSH2	KEGG
CSHL1	KEGG
CSNK1A1	KEGG
CSNK1A1L	KEGG
CSNK1D	KEGG
CSNK1E	KEGG; GO term:DNA repair
CSNK1G1	KEGG
CSNK1G2	KEGG
CSNK1G3	KEGG
CSNK2A1	KEGG
CSNK2A2	KEGG
CSNK2A3	KEGG
CSNK2B	KEGG
CTBP1	KEGG
CTBP2	KEGG
CTF1	KEGG
CTNNA2	KEGG
CTNNA3	KEGG
CTNNB1	KEGG
CTNNBIP1	KEGG
CTNND1	KEGG
CTNND2	KEGG
CTSB	KEGG
CTSC	KEGG
CTSD	KEGG
CTSF	KEGG
CTSH	KEGG
CTSK	KEGG
CTSL	KEGG
CTSO	KEGG
CTSS	KEGG
CTSV	KEGG
CTSW	KEGG
CTSZ	KEGG
CTTN	KEGG
CUL1	KEGG
CUL2	KEGG
CUL3	KEGG
CUL4A	KEGG; GO term:DNA repair
CUL4B	KEGG; GO term:DNA repair
CX3CL1	KEGG
CXCL1	KEGG
CXCL10	KEGG
CXCL12	KEGG
CXCL2	KEGG
CXCL3	KEGG
CXCL5	KEGG
CXCL6	KEGG
CXCL8	KEGG
CXCR1	KEGG
CXCR2	KEGG
CXCR4	KEGG
CXXC4	KEGG
CYBA	KEGG
CYBB	KEGG
CYC1	KEGG
CYCS	KEGG
CYP1A1	KEGG
CYP1A2	KEGG
CYP1B1	KEGG
CYP24A1	KEGG
CYP2A13	KEGG
CYP2A6	KEGG
CYP2A7	KEGG
CYP2B6	KEGG
CYP2C18	KEGG
CYP2C19	KEGG
CYP2C8	KEGG
CYP2C9	KEGG
CYP2E1	KEGG
CYP2F1	KEGG
CYP3A4	KEGG
CYP3A43	KEGG
CYP3A5	KEGG
CYP3A7	KEGG
CYP3A7-CYP3A51P	KEGG
CYREN	GO term:DNA repair
CYSLTR1	KEGG
CYSLTR2	KEGG
CYTB	KEGG
CYTH1	KEGG
CYTH2	KEGG
CYTH3	KEGG
CYTH4	KEGG
DAAM1	KEGG
DAAM2	KEGG
DAB2IP	KEGG
DAPK1	KEGG
DAPK2	KEGG
DAPK3	KEGG
DAXX	KEGG
DBF4	KEGG
DBF4B	KEGG
DCC	KEGG
DCHS1	KEGG
DCHS2	KEGG
DCLRE1A	GO term:DNA repair
DCLRE1B	GO term:DNA repair
DCLRE1C	KEGG; GO term:DNA repair
DCN	KEGG
DDB1	KEGG; GO term:DNA repair
DDIT3	KEGG
DDIT4	KEGG
DDX1	GO term:DNA repair
DDX3X	KEGG
DDX5	KEGG
DDX58	KEGG
DEFA1	KEGG
DEFA1B	KEGG
DEFA3	KEGG
DEFA4	KEGG
DEFA5	KEGG
DEFA6	KEGG
DEGS1	KEGG
DEGS2	KEGG
DEK	GO term:DNA repair
DEPDC5	KEGG
DEPP1	KEGG
DEPTOR	KEGG
DFFA	KEGG
DFFB	KEGG
DGKA	KEGG
DGKB	KEGG
DGKD	KEGG
DGKE	KEGG
DGKG	KEGG
DGKH	KEGG
DGKI	KEGG
DGKK	KEGG
DGKQ	KEGG
DGKZ	KEGG
DHH	KEGG
DHX9	GO term:DNA repair
DIABLO	KEGG
DISP1	KEGG
DKK1	KEGG
DKK2	KEGG
DKK4	KEGG
DLG1	KEGG
DLG2	KEGG
DLG3	KEGG
DLG4	KEGG
DLG5	KEGG
DLL1	KEGG
DLL3	KEGG
DLL4	KEGG
DMAP1	GO term:DNA repair
DMC1	GO term:DNA repair
DNA2	KEGG; GO term:DNA repair
DNAJA3	KEGG
DNM1	KEGG
DNM1L	KEGG
DNM2	KEGG
DNM3	KEGG
DNMT1	KEGG
DNMT3A	KEGG
DNMT3B	KEGG
DNTT	KEGG; GO term:DNA repair
DOCK4	KEGG
DOT1L	KEGG; GO term:DNA repair
DPF1	KEGG
DPF3	KEGG
DRD1	KEGG
DRD2	KEGG
DRD5	KEGG
DROSHA	KEGG
DTL	GO term:DNA repair
DTX1	KEGG
DTX2	KEGG
DTX3	KEGG
DTX3L	KEGG; GO term:DNA repair
DTX4	KEGG
DUSP1	KEGG
DUSP10	KEGG
DUSP16	KEGG
DUSP2	KEGG
DUSP3	KEGG
DUSP4	KEGG
DUSP5	KEGG
DUSP6	KEGG
DUSP7	KEGG
DUSP8	KEGG
DUSP9	KEGG
DVL1	KEGG
DVL2	KEGG
DVL3	KEGG
E2F1	KEGG
E2F2	KEGG
E2F3	KEGG
E2F4	KEGG
E2F5	KEGG
ECSIT	KEGG
EDA	KEGG
EDA2R	KEGG
EDAR	KEGG
EDARADD	KEGG
EDN1	KEGG
EDN2	KEGG
EDN3	KEGG
EDNRA	KEGG
EDNRB	KEGG
EEF2	KEGG
EEF2K	KEGG
EEPD1	GO term:DNA repair
EFCAB7	KEGG
EFNA1	KEGG
EFNA2	KEGG
EFNA3	KEGG
EFNA4	KEGG
EFNA5	KEGG
EGF	KEGG
EGLN3	KEGG
EGR1	KEGG
EGR2	KEGG
EGR3	KEGG
EI24	KEGG
EID3	GO term:DNA repair
EIF2AK2	KEGG
EIF2AK3	KEGG
EIF2S1	KEGG
EIF4B	KEGG
EIF4E	KEGG
EIF4E1B	KEGG
EIF4E2	KEGG
EIF4EBP1	KEGG
ELAVL1	KEGG
ELK1	KEGG
ELK4	KEGG
ELOB	KEGG
EME1	KEGG; GO term:DNA repair
EME2	KEGG; GO term:DNA repair
EML4	KEGG
EMP3	KEGG
EMSY	GO term:DNA repair
ENAH	KEGG
ENDOG	KEGG
ENDOV	GO term:DNA repair
ENO1	KEGG
ENO2	KEGG
ENO3	KEGG
EP300	KEGG
EPC2	GO term:DNA repair
EPHA2	KEGG
EPHX1	KEGG
EPHX2	KEGG
EPHX3	KEGG
EPHX4	KEGG
EPO	KEGG
EPOR	KEGG
ERBB2	KEGG
ERBB3	KEGG
ERBB4	KEGG
ERC1	KEGG
ERCC8	KEGG; GO term:DNA repair
EREG	KEGG
ERG	KEGG
ERN1	KEGG
ESCO1	KEGG
ESCO2	KEGG; GO term:DNA repair
ESPL1	KEGG
ETAA1	GO term:DNA repair
ETS1	KEGG
ETS2	KEGG
ETV1	KEGG
ETV4	KEGG
ETV5	KEGG
ETV7	KEGG
EVC	KEGG
EVC2	KEGG
EVL	KEGG
EWSR1	KEGG
EXD2	GO term:DNA repair
EXO1	KEGG; GO term:DNA repair
EXO5	GO term:DNA repair
EXOC2	KEGG
EYA1	KEGG; GO term:DNA repair
EYA2	GO term:DNA repair
EYA3	GO term:DNA repair
EYA4	GO term:DNA repair
EZR	KEGG
F2	KEGG
F2R	KEGG
F2RL3	KEGG
FAAP100	KEGG; GO term:DNA repair
FAAP20	GO term:DNA repair
FAAP24	KEGG; GO term:DNA repair
FADD	KEGG
FAM111A	GO term:DNA repair
FAM168A	GO term:DNA repair
FAN1	KEGG; GO term:DNA repair
FARP2	KEGG
FASN	KEGG
FAT4	KEGG
FBH1	GO term:DNA repair
FBN1	KEGG
FBP1	KEGG
FBP2	KEGG
FBXO25	KEGG
FBXO32	KEGG
FBXO43	KEGG
FBXO5	KEGG
FBXO6	GO term:DNA repair
FBXW11	KEGG
FCER1A	KEGG
FCER1G	KEGG
FCGR1A	KEGG
FEN1	KEGG; GO term:DNA repair
FEV	KEGG
FFAR2	KEGG
FGF1	KEGG
FGF10	KEGG; GO term:DNA repair
FGF16	KEGG
FGF17	KEGG
FGF18	KEGG
FGF19	KEGG
FGF2	KEGG
FGF20	KEGG
FGF21	KEGG
FGF22	KEGG
FGF23	KEGG
FGF3	KEGG
FGF4	KEGG
FGF5	KEGG
FGF6	KEGG
FGF7	KEGG
FGF8	KEGG
FGF9	KEGG
FGFR1	KEGG
FGFR2	KEGG
FGFR3	KEGG
FGFR4	KEGG
FHIT	KEGG
FHL1	KEGG
FIGNL1	GO term:DNA repair
FLI1	KEGG
FLNA	KEGG
FLT1	KEGG
FLT3	KEGG
FLT3LG	KEGG
FLT4	KEGG
FMN2	GO term:DNA repair
FMOD	KEGG
FN1	KEGG
FNIP1	KEGG
FNIP2	KEGG
FOS	KEGG
FOSL1	KEGG
FOXG1	KEGG
FOXM1	KEGG; GO term:DNA repair
FOXO4	KEGG
FOXO6	KEGG
FOXP1	KEGG
FPR1	KEGG
FRAT1	KEGG
FRAT2	KEGG
FRMD1	KEGG
FRMD6	KEGG
FRMD8	KEGG
FRS2	KEGG
FRZB	KEGG
FSCN1	KEGG
FSHB	KEGG
FSHR	KEGG
FST	KEGG
FTH1	KEGG
FTL	KEGG
FTMT	KEGG
FTO	GO term:DNA repair
FUS	KEGG; GO term:DNA repair
FUT8	KEGG
FXYD1	KEGG
FXYD2	KEGG
FYB1	KEGG
FYN	KEGG
FZD1	KEGG
FZD10	KEGG
FZD2	KEGG
FZD3	KEGG
FZD4	KEGG
FZD5	KEGG
FZD6	KEGG
FZD7	KEGG
FZD8	KEGG
FZD9	KEGG
FZR1	KEGG; GO term:DNA repair
G6PC1	KEGG
G6PC2	KEGG
G6PD	KEGG
GAB1	KEGG
GAB2	KEGG
GABARAP	KEGG
GABARAPL1	KEGG
GABARAPL2	KEGG
GABBR1	KEGG
GABBR2	KEGG
GADD45A	KEGG; GO term:DNA repair
GADD45B	KEGG
GADD45G	KEGG
GAPDH	KEGG
GAS1	KEGG
GATA4	KEGG
GCG	KEGG
GCK	KEGG
GCLC	KEGG
GCLM	KEGG
GDF5	KEGG
GDF6	KEGG
GDF7	KEGG
GEN1	GO term:DNA repair
GFAP	KEGG
GGN	GO term:DNA repair
GH1	KEGG
GH2	KEGG
GHR	KEGG
GHRL	KEGG
GHSR	KEGG
GINS2	GO term:DNA repair
GINS4	GO term:DNA repair
GIP	KEGG
GIPR	KEGG
GLI1	KEGG
GLI2	KEGG
GLI3	KEGG
GLP1R	KEGG
GLS	KEGG
GLS2	KEGG
GLUD1	KEGG
GLUD2	KEGG
GLUL	KEGG
GNA11	KEGG
GNA12	KEGG
GNA13	KEGG
GNA14	KEGG
GNA15	KEGG
GNAI1	KEGG
GNAI2	KEGG
GNAI3	KEGG
GNAL	KEGG
GNAO1	KEGG
GNAQ	KEGG
GNB1	KEGG
GNB2	KEGG
GNB3	KEGG
GNB4	KEGG
GNB5	KEGG
GNG10	KEGG
GNG11	KEGG
GNG12	KEGG
GNG13	KEGG
GNG2	KEGG
GNG3	KEGG
GNG4	KEGG
GNG5	KEGG
GNG7	KEGG
GNG8	KEGG
GNGT1	KEGG
GNGT2	KEGG
GORAB	KEGG
GPC1	KEGG
GPC4	KEGG
GPCPD1	KEGG
GPHA2	KEGG
GPHB5	KEGG
GPR119	KEGG
GPX4	KEGG
GRB10	KEGG
GRB2	KEGG
GREM2	KEGG
GRIA1	KEGG
GRIA2	KEGG
GRIA3	KEGG
GRIA4	KEGG
GRIN1	KEGG
GRIN2A	KEGG
GRIN2B	KEGG
GRIN2C	KEGG
GRIN2D	KEGG
GRIN3A	KEGG
GRIN3B	KEGG
GRK2	KEGG
GRK3	KEGG
GRM1	KEGG
GRM2	KEGG
GRM3	KEGG
GRM4	KEGG
GRM5	KEGG
GRM6	KEGG
GRM7	KEGG
GRM8	KEGG
GRPR	KEGG
GSK3B	KEGG
GSN	KEGG
GSS	KEGG
GSTA1	KEGG
GSTA2	KEGG
GSTA3	KEGG
GSTA4	KEGG
GSTA5	KEGG
GSTK1	KEGG
GSTM1	KEGG
GSTM2	KEGG
GSTM3	KEGG
GSTM4	KEGG
GSTM5	KEGG
GSTO1	KEGG
GSTO2	KEGG
GSTP1	KEGG
GSTT1	KEGG
GSTT2	KEGG
GSTT2B	KEGG
GSTT4	KEGG
GTF2A1	KEGG
GTF2A1L	KEGG
GTF2A2	KEGG
GTF2B	KEGG
GTF2E1	KEGG
GTF2E2	KEGG
GTF2H1	KEGG; GO term:DNA repair
GTF2H2	KEGG; GO term:DNA repair
GTF2H2C	KEGG; GO term:DNA repair
GTF2H2C_2	KEGG; GO term:DNA repair
GTF2H3	KEGG; GO term:DNA repair
GTF2H4	KEGG; GO term:DNA repair
GTF2H5	KEGG; GO term:DNA repair
GTF2I	KEGG; GO term:DNA repair
GTSE1	KEGG
GUCY1A1	KEGG
GUCY1A2	KEGG
GUCY1B1	KEGG
GYS1	KEGG
GYS2	KEGG
GZMB	KEGG
H2AB1	KEGG
H2AB2	KEGG
H2AB3	KEGG
H2AC1	KEGG
H2AC11	KEGG
H2AC12	KEGG
H2AC13	KEGG
H2AC14	KEGG
H2AC15	KEGG
H2AC16	KEGG
H2AC17	KEGG
H2AC18	KEGG
H2AC19	KEGG
H2AC20	KEGG
H2AC21	KEGG
H2AC4	KEGG
H2AC6	KEGG
H2AC7	KEGG
H2AC8	KEGG
H2AJ	KEGG
H2AL3	KEGG
H2AW	KEGG; GO term:DNA repair
H2AX	KEGG; GO term:DNA repair
H2AZ1	KEGG
H2AZ2	KEGG
H2BC1	KEGG
H2BC10	KEGG
H2BC11	KEGG
H2BC12	KEGG
H2BC13	KEGG
H2BC14	KEGG
H2BC15	KEGG
H2BC17	KEGG
H2BC18	KEGG
H2BC21	KEGG
H2BC3	KEGG
H2BC4	KEGG
H2BC5	KEGG
H2BC6	KEGG
H2BC7	KEGG
H2BC8	KEGG
H2BC9	KEGG
H2BE1	KEGG
H2BS1	KEGG
H2BU1	KEGG
H2BW1	KEGG
H2BW2	KEGG
H3-3A	KEGG
H3-3B	KEGG
H3-4	KEGG
H3-5	KEGG
H3C1	KEGG
H3C10	KEGG
H3C11	KEGG
H3C12	KEGG
H3C13	KEGG
H3C14	KEGG
H3C15	KEGG
H3C2	KEGG
H3C3	KEGG
H3C4	KEGG
H3C6	KEGG
H3C7	KEGG
H3C8	KEGG
H4-16	KEGG
H4C1	KEGG
H4C11	KEGG
H4C12	KEGG
H4C13	KEGG
H4C14	KEGG
H4C15	KEGG
H4C2	KEGG
H4C3	KEGG
H4C4	KEGG
H4C5	KEGG
H4C6	KEGG
H4C7	KEGG
H4C8	KEGG
H4C9	KEGG
HAMP	KEGG
HBEGF	KEGG
HCAR1	KEGG
HCAR2	KEGG
HCAR3	KEGG
HCLS1	KEGG
HCN2	KEGG
HCN4	KEGG
HDAC1	KEGG
HDAC10	KEGG; GO term:DNA repair
HDAC11	KEGG
HDAC2	KEGG
HDAC3	KEGG
HDAC4	KEGG
HDAC5	KEGG
HDAC6	KEGG
HDAC7	KEGG
HDAC8	KEGG
HDAC9	KEGG
HELB	GO term:DNA repair
HELQ	GO term:DNA repair
HERC2	GO term:DNA repair
HES1	KEGG
HES5	KEGG
HEY1	KEGG
HEY2	KEGG
HEYL	KEGG
HFE	KEGG
HGF	KEGG
HHAT	KEGG
HHATL	KEGG
HHEX	KEGG
HHIP	KEGG
HIF1A	KEGG
HINFP	GO term:DNA repair
HIPK1	KEGG
HIPK2	KEGG
HIPK3	KEGG
HIPK4	KEGG
HJV	KEGG
HK1	KEGG
HK2	KEGG
HK3	KEGG
HKDC1	KEGG
HLA-A	KEGG
HLA-B	KEGG
HLA-C	KEGG
HLA-E	KEGG
HLA-F	KEGG
HLA-G	KEGG
HMCES	GO term:DNA repair
HMGA2	KEGG; GO term:DNA repair
HMGB1	KEGG; GO term:DNA repair
HMGB2	GO term:DNA repair
HMGCR	KEGG
HMGN1	GO term:DNA repair
HMOX1	KEGG
HNF4A	KEGG
HNRNPK	KEGG
HOMER1	KEGG
HOMER2	KEGG
HOMER3	KEGG
HOXA10	KEGG
HOXA11	KEGG
HOXA9	KEGG
HOXD10	KEGG
HPF1	GO term:DNA repair
HPGD	KEGG
HPGDS	KEGG
HPN	KEGG
HPSE	KEGG
HPSE2	KEGG
HRC	KEGG
HRH1	KEGG
HRH2	KEGG
HRK	KEGG
HROB	GO term:DNA repair
HSD11B1	KEGG
HSD11B1L	KEGG
HSF1	GO term:DNA repair
HSF2BP	GO term:DNA repair
HSP90AA1	KEGG
HSP90AB1	KEGG
HSP90B1	KEGG
HSPA1A	KEGG
HSPA1B	KEGG
HSPA1L	KEGG
HSPA6	KEGG
HSPA8	KEGG
HSPB1	KEGG
HSPB2	KEGG
HSPG2	KEGG
HTR1A	KEGG
HTR1B	KEGG
HTR1D	KEGG
HTR1E	KEGG
HTR1F	KEGG
HTR2A	KEGG
HTR2B	KEGG
HTR2C	KEGG
HTR4	KEGG
HTR5A	KEGG
HTR6	KEGG
HTR7	KEGG
HTRA2	KEGG
HUS1	KEGG; GO term:DNA repair
HUS1B	GO term:DNA repair
HUWE1	GO term:DNA repair
IBSP	KEGG
ICAM1	KEGG
ID1	KEGG
ID2	KEGG
ID3	KEGG
ID4	KEGG
IFFO1	GO term:DNA repair
IFNA1	KEGG
IFNA10	KEGG
IFNA13	KEGG
IFNA14	KEGG
IFNA16	KEGG
IFNA17	KEGG
IFNA2	KEGG
IFNA21	KEGG
IFNA4	KEGG
IFNA5	KEGG
IFNA6	KEGG
IFNA7	KEGG
IFNA8	KEGG
IFNAR1	KEGG
IFNAR2	KEGG
IFNB1	KEGG
IFNE	KEGG
IFNG	KEGG
IFNGR1	KEGG
IFNGR2	KEGG
IFNK	KEGG
IFNL1	KEGG
IFNL2	KEGG
IFNL3	KEGG
IFNLR1	KEGG
IFNW1	KEGG
IGF1	KEGG
IGF1R	KEGG
IGF2BP1	KEGG
IGFBP3	KEGG
IGHMBP2	GO term:DNA repair
IGSF1	KEGG
IHH	KEGG
IKBKB	KEGG
IKBKE	KEGG
IKBKG	KEGG
IL10	KEGG
IL10RA	KEGG
IL10RB	KEGG
IL11	KEGG
IL11RA	KEGG
IL12A	KEGG
IL12B	KEGG
IL12RB1	KEGG
IL12RB2	KEGG
IL13	KEGG
IL13RA1	KEGG
IL13RA2	KEGG
IL15	KEGG
IL15RA	KEGG
IL18R1	KEGG
IL19	KEGG
IL1A	KEGG
IL1B	KEGG
IL1R1	KEGG
IL1R2	KEGG
IL1RAP	KEGG
IL2	KEGG
IL20	KEGG
IL20RA	KEGG
IL20RB	KEGG
IL21	KEGG
IL21R	KEGG
IL22	KEGG
IL22RA1	KEGG
IL22RA2	KEGG
IL23A	KEGG
IL23R	KEGG
IL24	KEGG
IL26	KEGG
IL27	KEGG
IL27RA	KEGG
IL2RA	KEGG
IL2RB	KEGG
IL2RG	KEGG
IL3	KEGG
IL31	KEGG
IL31RA	KEGG
IL33	KEGG
IL3RA	KEGG
IL4	KEGG
IL4R	KEGG
IL5	KEGG
IL5RA	KEGG
IL6	KEGG
IL6R	KEGG
IL6ST	KEGG
IL7	KEGG
IL7R	KEGG
IL9	KEGG
IL9R	KEGG
ILK	KEGG
IMPA1	KEGG
IMPA2	KEGG
INHBA	KEGG
INHBB	KEGG
INHBC	KEGG
INHBE	KEGG
INIP	GO term:DNA repair
INO80	GO term:DNA repair
INO80B	GO term:DNA repair
INO80C	GO term:DNA repair
INO80D	GO term:DNA repair
INO80E	GO term:DNA repair
INPP1	KEGG
INPP4A	KEGG
INPP4B	KEGG
INPP5A	KEGG
INPP5B	KEGG
INPP5D	KEGG
INPP5E	KEGG
INPP5F	KEGG
INPPL1	KEGG
INS	KEGG
INSR	KEGG
INSRR	KEGG
INTS3	GO term:DNA repair
INVS	KEGG
IP6K1	KEGG
IP6K2	KEGG
IP6K3	KEGG
IPPK	KEGG
IQCE	KEGG
IQGAP1	KEGG
IRAG1	KEGG
IRAK1	KEGG
IRAK4	KEGG
IRF1	KEGG
IRF3	KEGG
IRF7	KEGG
IRF9	KEGG
IRS1	KEGG
IRS2	KEGG
IRS4	KEGG
ITCH	KEGG
ITGA1	KEGG
ITGA10	KEGG
ITGA11	KEGG
ITGA2	KEGG
ITGA2B	KEGG
ITGA3	KEGG
ITGA4	KEGG
ITGA5	KEGG
ITGA6	KEGG
ITGA7	KEGG
ITGA8	KEGG
ITGA9	KEGG
ITGAL	KEGG
ITGAM	KEGG
ITGAV	KEGG
ITGB1	KEGG
ITGB2	KEGG
ITGB3	KEGG
ITGB4	KEGG
ITGB5	KEGG
ITGB6	KEGG
ITGB7	KEGG
ITGB8	KEGG
ITPK1	KEGG
ITPKA	KEGG
ITPKB	KEGG
ITPKC	KEGG
ITPR1	KEGG
ITPR2	KEGG
ITPR3	KEGG
JAG1	KEGG
JAG2	KEGG
JAK1	KEGG
JAK2	KEGG
JAK3	KEGG
JMJD1C	KEGG
JMJD7-PLA2G4B	KEGG
JMY	GO term:DNA repair
JUN	KEGG
JUNB	KEGG
JUND	KEGG
JUP	KEGG
KASH5	GO term:DNA repair
KAT2A	KEGG
KAT2B	KEGG
KAT5	GO term:DNA repair
KAT7	GO term:DNA repair
KCNJ8	KEGG
KCNK2	KEGG
KCNMA1	KEGG
KCNMB1	KEGG
KCNMB2	KEGG
KCNMB3	KEGG
KCNMB4	KEGG
KCNU1	KEGG
KDM1A	GO term:DNA repair
KDM2A	GO term:DNA repair
KDM4D	GO term:DNA repair
KDM6A	KEGG
KDR	KEGG
KEAP1	KEGG
KHDC3L	GO term:DNA repair
KIF22	GO term:DNA repair
KIF23	KEGG
KIF3A	KEGG
KIF5A	KEGG
KIF5B	KEGG
KIF5C	KEGG
KIF7	KEGG
KIN	GO term:DNA repair
KIR2DL4	KEGG
KITLG	KEGG
KLF2	KEGG
KLF3	KEGG
KLF4	KEGG
KLF5	KEGG
KLHL15	GO term:DNA repair
KLK3	KEGG
KMT2A	KEGG
KMT5B	GO term:DNA repair
KMT5C	GO term:DNA repair
KNG1	KEGG
KNL1	KEGG
KPNA1	KEGG
KPNA2	KEGG
KPNA3	KEGG
KPNA4	KEGG
KPNA5	KEGG
KPNA6	KEGG
KPNA7	KEGG
KPNB1	KEGG
KRIT1	KEGG
KSR1	KEGG
KSR2	KEGG
LAMA1	KEGG
LAMA2	KEGG
LAMA3	KEGG
LAMA4	KEGG
LAMA5	KEGG
LAMB1	KEGG
LAMB2	KEGG
LAMB3	KEGG
LAMB4	KEGG
LAMC1	KEGG
LAMC2	KEGG
LAMC3	KEGG
LAMTOR1	KEGG
LAMTOR2	KEGG
LAMTOR3	KEGG
LAMTOR4	KEGG
LAMTOR5	KEGG
LAT	KEGG
LATS1	KEGG
LATS2	KEGG
LBP	KEGG
LCK	KEGG
LCP2	KEGG
LDB1	KEGG
LDHA	KEGG
LDHAL6A	KEGG
LDHAL6B	KEGG
LDHB	KEGG
LDHC	KEGG
LEF1	KEGG
LEFTY1	KEGG
LEFTY2	KEGG
LEP	KEGG
LEPR	KEGG
LFNG	KEGG
LGR4	KEGG
LGR5	KEGG
LGR6	KEGG
LHB	KEGG
LIF	KEGG
LIFR	KEGG
LIG1	KEGG; GO term:DNA repair
LIG3	KEGG; GO term:DNA repair
LIMD1	KEGG
LIN37	KEGG
LIN52	KEGG
LIN54	KEGG
LIN9	KEGG
LIPE	KEGG
LLGL1	KEGG
LLGL2	KEGG
LMNA	KEGG
LMNB1	KEGG
LMNB2	KEGG
LMO2	KEGG
LOC101927180	KEGG
LOC102723407	KEGG
LOC102724334	KEGG
LOC107984365	KEGG
LPAR1	KEGG
LPAR2	KEGG
LPAR3	KEGG
LPAR4	KEGG
LPAR5	KEGG
LPAR6	KEGG
LPCAT3	KEGG
LPIN1	KEGG
LPIN2	KEGG
LPIN3	KEGG
LPO	KEGG
LRP2	KEGG
LRP5	KEGG
LRP6	KEGG
LRRC32	KEGG
LTA	KEGG
LTB	KEGG
LTB4R2	KEGG
LTBP1	KEGG
LTBR	KEGG
LUM	KEGG
LY96	KEGG
LYL1	KEGG
LYN	KEGG
LYPLA1	KEGG
LZTS2	KEGG
MACROH2A1	KEGG
MACROH2A2	KEGG
MAD1L1	KEGG
MAD2L1	KEGG
MAD2L1BP	KEGG
MAF	KEGG
MAGEF1	GO term:DNA repair
MAGI1	KEGG
MAGI2	KEGG
MAGI3	KEGG
MALT1	KEGG
MAML1	KEGG
MAML2	KEGG
MAML3	KEGG
MAP1LC3A	KEGG
MAP1LC3B	KEGG
MAP1LC3B2	KEGG
MAP1LC3BP1	KEGG
MAP1LC3C	KEGG
MAP2K3	KEGG
MAP2K4	KEGG
MAP2K5	KEGG
MAP2K6	KEGG
MAP2K7	KEGG
MAP3K1	KEGG
MAP3K10	KEGG
MAP3K11	KEGG
MAP3K12	KEGG
MAP3K13	KEGG
MAP3K14	KEGG
MAP3K2	KEGG
MAP3K20	KEGG
MAP3K21	KEGG
MAP3K3	KEGG
MAP3K4	KEGG
MAP3K5	KEGG
MAP3K6	KEGG
MAP3K7	KEGG
MAP3K8	KEGG
MAP3K9	KEGG
MAP4K1	KEGG
MAP4K2	KEGG
MAP4K3	KEGG
MAP4K4	KEGG
MAPK1	KEGG
MAPK10	KEGG
MAPK11	KEGG
MAPK12	KEGG
MAPK13	KEGG
MAPK14	KEGG
MAPK3	KEGG
MAPK7	KEGG
MAPK8	KEGG
MAPK8IP1	KEGG
MAPK8IP2	KEGG
MAPK8IP3	KEGG
MAPK9	KEGG
MAPKAP1	KEGG
MAPKAPK2	KEGG
MAPKAPK3	KEGG
MAPKAPK5	KEGG
MAPT	KEGG
MARCKS	KEGG
MARF1	GO term:DNA repair
MAU2	KEGG
MC1R	GO term:DNA repair
MC2R	KEGG
MCC	KEGG
MCL1	KEGG
MCM2	KEGG; GO term:DNA repair
MCM3	KEGG; GO term:DNA repair
MCM4	KEGG; GO term:DNA repair
MCM5	KEGG; GO term:DNA repair
MCM6	KEGG; GO term:DNA repair
MCM7	KEGG; GO term:DNA repair
MCMDC2	GO term:DNA repair
MCOLN1	KEGG
MCOLN2	KEGG
MCOLN3	KEGG
MCRS1	GO term:DNA repair
MCU	KEGG
MDC1	GO term:DNA repair
MDM2	KEGG
MDM4	KEGG
MECOM	KEGG
MEF2A	KEGG
MEF2B	KEGG
MEF2C	KEGG
MEF2D	KEGG
MEGF8	KEGG
MEIOB	GO term:DNA repair
MEIOC	GO term:DNA repair
MEIS1	KEGG
MFNG	KEGG
MGME1	GO term:DNA repair
MGMT	GO term:DNA repair
MGRN1	KEGG
MGST1	KEGG
MGST2	KEGG
MGST3	KEGG
MICOS10-NBL1	KEGG
MIOS	KEGG
MIR100	KEGG
MIR101-1	KEGG
MIR101-2	KEGG
MIR103A1	KEGG
MIR103A2	KEGG
MIR103B1	KEGG
MIR103B2	KEGG
MIR106B	KEGG
MIR107	KEGG
MIR10A	KEGG
MIR10B	KEGG
MIR1-1	KEGG
MIR1-2	KEGG
MIR122	KEGG
MIR124-1	KEGG
MIR124-2	KEGG
MIR124-3	KEGG
MIR125A	KEGG
MIR125B1	KEGG
MIR125B2	KEGG
MIR126	KEGG
MIR128-1	KEGG
MIR128-2	KEGG
MIR129-1	KEGG
MIR129-2	KEGG
MIR133A1	KEGG
MIR133A2	KEGG
MIR133B	KEGG
MIR135A1	KEGG
MIR135A2	KEGG
MIR135B	KEGG
MIR137	KEGG
MIR141	KEGG
MIR143	KEGG
MIR145	KEGG
MIR146A	KEGG
MIR150	KEGG
MIR152	KEGG
MIR155	KEGG
MIR15A	KEGG
MIR15B	KEGG
MIR16-1	KEGG
MIR16-2	KEGG
MIR17	KEGG
MIR181A1	KEGG
MIR181A2	KEGG
MIR181B1	KEGG
MIR181B2	KEGG
MIR181C	KEGG
MIR181D	KEGG
MIR183	KEGG
MIR18A	KEGG
MIR192	KEGG
MIR193B	KEGG
MIR194-1	KEGG
MIR194-2	KEGG
MIR195	KEGG
MIR199A1	KEGG
MIR199A2	KEGG
MIR199B	KEGG
MIR19A	KEGG
MIR19B1	KEGG
MIR19B2	KEGG
MIR200A	KEGG
MIR200B	KEGG
MIR200C	KEGG
MIR203A	KEGG
MIR203B	KEGG
MIR205	KEGG
MIR206	KEGG
MIR20A	KEGG
MIR21	KEGG
MIR210	KEGG
MIR214	KEGG
MIR215	KEGG
MIR221	KEGG; GO term:DNA repair
MIR222	KEGG
MIR223	KEGG
MIR224	KEGG
MIR23A	KEGG
MIR23B	KEGG
MIR23C	KEGG
MIR25	KEGG
MIR26A1	KEGG
MIR26A2	KEGG
MIR26B	KEGG
MIR27A	KEGG
MIR27B	KEGG
MIR28	KEGG
MIR29A	KEGG
MIR29B1	KEGG
MIR29B2	KEGG
MIR29C	KEGG
MIR30A	KEGG
MIR30B	KEGG
MIR30C1	KEGG
MIR30C2	KEGG
MIR30D	KEGG
MIR30E	KEGG
MIR31	KEGG
MIR32	KEGG
MIR324	KEGG
MIR326	KEGG
MIR330	KEGG
MIR331	KEGG
MIR335	KEGG
MIR342	KEGG
MIR345	KEGG
MIR34A	KEGG
MIR34B	KEGG
MIR34C	KEGG
MIR363	KEGG
MIR373	KEGG
MIR375	KEGG
MIR423	KEGG
MIR449A	KEGG
MIR451A	KEGG
MIR483	KEGG
MIR494	KEGG
MIR520A	KEGG
MIR520B	KEGG
MIR520C	KEGG
MIR520E	KEGG
MIR520G	KEGG
MIR520H	KEGG
MIR602	KEGG
MIR615	KEGG
MIR625	KEGG
MIR7-1	KEGG
MIR7-2	KEGG
MIR7-3	KEGG
MIR9-1	KEGG
MIR9-2	KEGG
MIR92A1	KEGG
MIR92A2	KEGG
MIR9-3	KEGG
MIR96	KEGG
MIR99A	KEGG
MIRLET7A1	KEGG
MIRLET7A2	KEGG
MIRLET7A3	KEGG
MIRLET7B	KEGG
MIRLET7C	KEGG
MIRLET7D	KEGG
MIRLET7E	KEGG
MIRLET7F1	KEGG
MIRLET7F2	KEGG
MIRLET7G	KEGG
MIRLET7I	KEGG
MKNK1	KEGG
MKNK2	KEGG
MLF1	KEGG
MLH3	KEGG; GO term:DNA repair
MLKL	KEGG
MLLT1	KEGG
MLLT3	KEGG
MLST8	KEGG
MLYCD	KEGG
MMP1	KEGG
MMP14	KEGG
MMP16	KEGG
MMP2	KEGG
MMP3	KEGG
MMP7	KEGG
MMP9	KEGG
MMS19	GO term:DNA repair
MMS22L	GO term:DNA repair
MNAT1	KEGG; GO term:DNA repair
MOB1A	KEGG
MOB1B	KEGG
MORF4L1	GO term:DNA repair
MORF4L2	GO term:DNA repair
MOS	KEGG
MOSMO	KEGG
MPG	KEGG; GO term:DNA repair
MPO	KEGG
MRAS	KEGG
MRLN	KEGG
MRNIP	GO term:DNA repair
MRPS18B	KEGG
MS4A2	KEGG
MSH4	GO term:DNA repair
MSN	KEGG
MST1	KEGG
MST1R	KEGG
MTA1	GO term:DNA repair
MTBP	KEGG
MTCP1	KEGG
MTM1	KEGG
MTMR1	KEGG
MTMR14	KEGG
MTMR2	KEGG
MTMR3	KEGG
MTMR4	KEGG
MTMR6	KEGG
MTMR7	KEGG
MTMR8	KEGG
MTOR	KEGG
MUC2	KEGG
MUS81	KEGG; GO term:DNA repair
MYB	KEGG
MYBL2	KEGG
MYC	KEGG
MYCN	KEGG
MYD88	KEGG
MYH6	KEGG
MYH7	KEGG
MYL2	KEGG
MYL3	KEGG
MYL4	KEGG
MYL9	KEGG
MYLK	KEGG
MYLK2	KEGG
MYLK3	KEGG
MYLK4	KEGG
NA	KEGG
NABP1	GO term:DNA repair
NABP2	GO term:DNA repair
NANOG	KEGG
NANOGP8	KEGG
NAT1	KEGG
NAT2	KEGG
NBL1	KEGG
NCF1	KEGG
NCF2	KEGG
NCK1	KEGG
NCK2	KEGG
NCOA1	KEGG
NCOA3	KEGG
NCOA4	KEGG
NCOR1	KEGG
NCOR2	KEGG
NCSTN	KEGG
ND1	KEGG
ND2	KEGG
ND3	KEGG
ND4	KEGG
ND4L	KEGG
ND5	KEGG
ND6	KEGG
NDC80	KEGG
NDUFA1	KEGG
NDUFA10	KEGG
NDUFA11	KEGG
NDUFA12	KEGG
NDUFA2	KEGG
NDUFA3	KEGG
NDUFA4	KEGG
NDUFA4L2	KEGG
NDUFA5	KEGG
NDUFA6	KEGG
NDUFA7	KEGG
NDUFA8	KEGG
NDUFA9	KEGG
NDUFAB1	KEGG
NDUFB1	KEGG
NDUFB10	KEGG
NDUFB11	KEGG
NDUFB2	KEGG
NDUFB3	KEGG
NDUFB4	KEGG
NDUFB5	KEGG
NDUFB6	KEGG
[truncated: 1,244 more rows]
